# Supplementary material for: Decoding uterine (dys)function in fibroids through multimodal assessment of functional determinants: a systematic review and meta-analysis
Source: Hum Reprod Open. 2025 Sep 18;2025(4):hoaf060. doi: 10.1093/hropen/hoaf060 (PMC12527344; doi:10.1093/hropen/hoaf060)
Supplement: hoaf060_Supplementary_Data [file hoaf060_supplementary_data.zip]

Archive with 3 entries (3 files):
- HROPEN-25-0232.R2 Supplementary Figures.pdf
- Supplementary Files.docx
- Supplementary Tables.docx
